# Supplementary material for: Nested PCR followed by NGS: Validation and application for HPV genotyping of Tunisian cervical samples
Source: PLoS One. 2021 Aug 11;16(8):e0255914. doi: 10.1371/journal.pone.0255914 (PMC8357094; doi:10.1371/journal.pone.0255914)
Supplement: S2 Table — (XLSX) [file pone.0255914.s002.xlsx]

## Sheet: S2 Table
ID	Cytology	HPV type_RLH	HPV type_NGS	HPV6	HPV7	HPV8	HPV9	HPV10	HPV11	HPV12	HPV13	HPV14	HPV15	HPV16	HPV17	HPV18	HPV19	HPV20	HPV21	HPV22	HPV23	HPV24	HPV25	HPV26	HPV27	HPV28	HPV29	HPV30	HPV31	HPV32	HPV33	HPV34	HPV35	HPV36	HPV37	HPV38	HPV39	HPV40	HPV41	HPV42	HPV43	HPV44	HPV45	HPV47	HPV48	HPV49	HPV50	HPV51	HPV52
01C0125	High grade	HPV16	HPV 16	0	0	0	0	0	0	0	0	0	0	13052	0	0	0	0	0	0	0	0	0	0	0	0	0	0	0	0	0	0	0	0	0	0	0	0	0	0	0	0	0	0	0	0	0	0	0
01C0127	Inflamatory	HPV52	HPV 52	0	0	0	0	0	0	0	0	0	0	0	0	0	0	0	0	0	0	0	0	0	0	0	0	0	0	0	0	0	0	0	0	0	0	0	0	0	0	0	0	0	0	0	0	0	4792
01C0204	Inflamatory	HPV6	HPV 6	19211	0	0	0	0	0	0	0	0	0	0	0	0	0	0	0	0	0	0	0	0	0	0	0	0	1	0	0	0	0	0	0	0	0	0	0	0	0	0	0	0	0	0	0	0	0
01C0208	Normal	HPV6/HPV16/HPV40	HPV6/HPV16/HPV40	7569	0	0	0	0	0	0	0	0	0	6500	0	0	0	0	0	0	0	0	0	0	0	0	0	0	0	0	0	0	0	0	0	0	0	3871	0	0	0	0	0	0	0	0	0	0	1
01C0229	Normal	HPV6/HPV40	HPV6/HPV40	10771	0	0	0	0	0	0	0	0	0	0	0	0	0	0	0	0	0	0	0	0	0	0	0	0	0	0	0	0	0	0	0	0	0	3289	0	0	0	0	0	0	0	0	0	0	0
01C0231	Normal	Unidetified	HPV62/HPV70/HPV81	0	0	0	0	0	0	0	0	0	0	0	0	0	0	0	0	0	0	0	0	0	0	0	0	0	0	0	0	0	0	0	0	0	0	0	0	0	0	0	0	0	0	0	0	0	0
01C0240	Normal	HPV6	HPV 6	17485	0	0	0	0	0	0	0	0	0	0	0	0	0	0	0	0	0	0	0	0	0	0	0	0	0	0	0	0	0	0	0	0	0	40	0	0	0	0	0	0	0	0	0	0	0
01C0241	Atrophic	HPV59	HPV 59	0	0	0	0	0	0	0	0	0	0	0	0	0	0	0	0	0	0	0	0	0	0	0	0	0	0	0	0	0	0	0	0	0	0	0	0	0	0	0	0	0	0	0	0	0	0
01P0111	Inflamatory	HPV16	HPV 16	0	0	0	0	0	0	0	0	0	0	8423	0	0	0	0	0	0	0	0	0	0	0	0	0	0	0	0	0	0	0	0	0	0	0	0	0	0	0	0	0	0	0	0	0	90	0
01P0117	Inflamatory	HPV6	HPV 6	10771	0	0	0	0	0	0	0	0	0	0	0	0	0	0	0	0	0	0	0	0	0	0	0	0	0	0	20	0	0	0	0	0	0	0	0	0	0	0	0	0	0	0	0	0	0
01P0129	Inflamatory	HPV6	HPV 6	11250	0	0	0	0	0	0	0	0	0	0	0	0	0	0	0	0	0	0	0	0	0	0	0	0	0	0	0	0	0	0	0	0	0	0	0	0	1	0	0	0	0	0	0	0	0
01P0166	Normal	Unidetified	HPV74	0	0	0	0	0	0	0	0	0	0	0	0	0	0	0	0	0	0	0	0	0	0	0	0	0	0	0	0	0	0	0	0	0	0	0	0	0	0	0	0	0	0	0	0	0	0
02C0305	Low grade	HPV6	HPV89/HPV52/HPV6/HP40/HPV54/HPV31	512	0	0	0	0	0	0	0	0	0	0	0	0	0	0	0	0	0	0	0	0	0	0	0	0	257	0	0	0	0	0	0	0	0	389	0	0	0	0	0	0	0	0	0	0	1016
02C0316	Inflamatory	HPV39	HPV 39	0	0	0	0	0	0	0	0	0	0	0	0	0	0	0	0	0	0	0	0	0	0	0	0	0	0	0	0	0	0	0	0	0	5297	0	0	0	0	0	0	0	0	0	0	0	0
02C0414	Low grade	HPV31	HPV 31	0	0	0	0	0	0	0	0	0	0	0	0	0	0	0	0	0	0	0	0	0	0	0	0	0	15168	0	0	0	0	0	0	0	0	0	0	0	0	0	0	0	0	0	0	0	0
02C0417	Atrophic	HPV31/HPV16	HPV31/HPV16	0	0	0	0	0	0	0	0	0	0	942	0	0	0	0	0	0	0	0	0	0	0	0	0	0	1055	0	0	0	0	0	0	0	0	0	0	0	0	0	0	0	0	0	0	0	0
02C0419	Normal	Unidetified	HPV89	0	0	0	0	0	0	0	0	0	0	0	0	0	0	0	0	0	0	0	0	0	0	0	0	0	0	0	0	0	0	0	0	0	0	0	0	0	0	0	0	0	0	0	0	0	0
02P0214	Inflamatory	HPV6	HPV 6	9085	0	0	0	0	0	0	0	0	0	0	0	0	0	0	0	0	0	0	0	0	0	0	0	0	0	0	0	0	0	0	0	0	0	0	0	0	0	0	0	0	0	0	0	0	0
02P0218	Normal	HPV6	HPV 6	11652	0	0	0	0	0	0	0	0	0	0	0	0	0	0	0	0	0	0	0	0	0	0	0	0	0	0	0	0	0	0	0	0	0	0	0	0	0	0	0	0	0	0	0	0	0
02P0226	Normal	HPV6	HPV 6	19132	0	0	0	0	0	0	0	0	0	0	0	0	0	0	0	0	0	0	0	0	0	0	0	0	0	0	0	0	0	0	0	0	0	0	0	0	0	0	0	0	0	0	0	0	0
02P0237	Normal	HPV6	HPV6	10231	0	0	0	0	0	0	0	0	0	0	0	0	0	0	0	0	0	0	0	0	0	0	0	0	0	0	0	0	0	0	0	0	0	0	0	0	0	0	0	0	0	0	0	0	0
03C0504	Normal	HPV59/HPV40	HPV59/HPV40	0	0	0	0	0	0	0	0	0	0	0	0	0	0	0	0	0	0	0	0	0	0	0	0	0	0	0	0	0	0	0	0	0	0	2491	0	0	0	0	0	0	0	0	0	0	0
03C0512	Inflamatory	Unidetified	HPV53/HPV42	0	0	0	0	0	0	0	0	0	0	0	0	0	0	0	0	0	0	0	0	0	0	0	0	0	0	0	0	0	0	0	0	0	0	0	0	2116	0	0	0	0	0	0	0	0	0
03C0516	Inflamatory	Unidetified	HPV52/HPV31	0	0	0	0	0	0	0	0	0	0	0	0	0	0	0	0	0	0	0	0	0	0	0	0	0	8214	0	0	0	0	0	0	0	0	0	0	0	0	0	0	0	0	0	0	0	3189
03C0521	Inflamatory	HPV70/HPV68/HPV40	HPV70/HPV68/HPV40	0	0	0	0	0	0	0	0	0	0	0	0	0	0	0	0	0	0	0	0	0	0	0	0	0	0	0	0	0	0	0	0	0	0	1217	0	0	0	0	0	0	0	0	0	0	0
03C0525	Normal	Unidetified	HPV74	0	0	0	0	0	0	0	0	0	0	0	0	0	0	0	0	0	0	0	0	0	0	0	0	0	0	0	0	0	0	0	0	0	0	0	0	0	0	0	0	0	0	0	0	0	0
03C0611	Low grade	Unidetified	HPV68	0	0	0	0	0	0	0	0	0	0	0	0	0	0	0	0	0	0	0	0	0	0	0	0	0	0	0	0	0	0	0	0	0	0	0	0	0	0	0	0	0	0	0	0	0	0
03C0617	Low grade	HPV6/HPV53	HPV6/HPV81/HPV53	0	0	0	0	0	0	0	0	0	0	0	0	0	0	0	0	0	0	0	0	0	0	0	0	0	0	0	0	0	0	0	0	0	0	0	0	0	0	0	0	0	0	0	0	0	0
03C0623	Low grade	HPV6	HPV6	11259	0	0	0	0	0	0	0	0	0	0	0	0	0	0	0	0	0	0	0	0	0	0	0	0	0	0	0	0	0	0	0	0	0	0	0	0	0	0	0	0	0	0	0	0	0
03C0624	Low grade	HPV6	HPV 6	8630	0	0	0	0	0	0	0	0	0	0	0	0	0	0	0	0	0	0	0	0	0	0	0	0	0	0	0	0	0	0	0	0	0	0	0	0	0	0	0	0	0	0	0	0	0
03P0303	Normal	HPV40	HPV 40	0	0	0	0	0	0	0	0	0	0	0	0	0	0	0	0	0	0	0	0	0	0	0	0	0	0	0	0	0	0	0	0	0	0	5816	0	0	0	0	0	0	0	0	0	0	0
03P0313	Normal	Unidetified	HPV 40/HPV74/HPV68	0	0	0	0	0	0	0	0	0	0	0	0	0	0	0	0	0	0	0	0	0	0	0	0	0	0	0	0	0	0	0	0	0	0	3275	0	0	0	0	0	0	0	0	0	0	0
03P0315	Normal	Unidetified	HPV 54	0	0	0	0	0	0	0	0	0	0	0	0	0	0	0	0	0	0	0	0	0	0	0	0	0	0	0	0	0	0	0	0	0	0	0	0	0	0	0	0	0	0	0	0	0	0
03P0341	Normal	HPV6	HPV6	14387	0	0	0	0	0	0	0	0	0	0	0	0	0	0	0	0	0	0	0	0	0	0	0	0	0	0	0	0	0	0	0	0	0	0	0	0	0	0	0	0	0	0	0	0	0
03P0342	Normal	Unidetified	HPV53/HPV42	0	0	0	0	0	0	0	0	0	0	0	0	0	0	0	0	0	0	0	0	0	0	0	0	0	0	0	0	0	0	0	0	0	0	0	0	985	0	0	0	0	0	0	0	0	0
04C0708	Normal	Unidetified	HPV31/HPV52	0	0	0	0	0	0	0	0	0	0	0	0	0	0	0	0	0	0	0	0	0	0	0	0	0	11753	0	0	0	0	0	0	0	0	0	0	0	0	0	0	0	0	0	0	0	754
04C0713	Normal	Unidetified	HPV74	0	0	0	0	0	0	0	0	0	0	0	0	0	0	0	0	0	0	0	0	0	0	0	0	0	0	0	0	0	0	0	0	0	0	0	0	0	0	0	0	0	0	0	0	0	0
04C0801	Inflamatory	HPV40	HPV 40	0	0	0	0	0	0	0	0	0	0	0	0	0	0	0	0	0	0	0	0	0	0	0	0	0	0	0	0	0	0	0	0	0	0	6293	0	0	0	0	0	0	0	0	0	0	0
04C0802	Atrophic	35/40	HPV35/HPV 40	0	0	0	0	0	0	0	0	0	0	0	0	0	0	0	0	0	0	0	0	0	0	0	0	0	0	0	0	0	1023	0	0	0	0	2450	0	0	0	0	0	0	0	0	0	0	0
04C0816	Low grade	HPV6	HPV 6	10296	0	0	0	0	0	0	0	0	0	0	0	0	0	0	0	0	0	0	0	0	0	0	0	0	0	0	0	0	0	0	0	0	0	0	0	0	0	0	0	0	0	0	0	0	0
04P0404	Normal	HPV40	HPV 40	0	0	0	0	0	0	0	0	0	0	0	0	0	0	0	0	0	0	0	0	0	0	0	0	0	0	0	0	0	0	0	0	0	0	8358	0	0	0	0	0	0	0	0	0	0	0
04P0426	Normal	Unidetified	HPV 52	0	0	0	0	0	0	0	0	0	0	0	0	0	0	0	0	0	0	0	0	0	0	0	0	0	0	0	0	0	0	0	0	0	0	0	0	0	0	0	0	0	0	0	0	0	1623
04P0428	Low grade	HPV6	HPV6	12564	0	0	0	0	0	0	0	0	0	0	0	0	0	0	0	0	0	0	0	0	0	0	0	0	0	0	0	0	0	0	0	0	0	0	0	0	0	0	0	0	0	0	0	0	0
[truncated: 34 more columns]
